# Supplementary material for: From Waste to Value: Extraction of Protease Enzymes from Brewer’s Spent Yeast
Source: Foods. 2025 Feb 5;14(3):503. doi: 10.3390/foods14030503 (PMC11817683; doi:10.3390/foods14030503)
Supplement: Supplementary file 1 [file foods-14-00503-s001.zip]

Archive with 1 entries (1 files):
- foods-3405495-supplementary.pdf
